# Supplementary material for: Gene length corrected trimmed mean of M-values (GeTMM) processing of RNA-seq data performs similarly in intersample analyses while improving intrasample comparisons
Source: BMC Bioinformatics. 2018 Jun 22;19:236. doi: 10.1186/s12859-018-2246-7 (PMC6013957; doi:10.1186/s12859-018-2246-7)
Supplement: Supplementary file 3 — Details on the RT-qPCR assays. (XLSX 14 kb) [file 12859_2018_2246_MOESM3_ESM.xlsx]

## Sheet: Sheet1
	Additional file 3. Details on the RT-qPCR assays
	Approved Gene Symbol	Approved Gene Name	Method	Assay ID Applied BioSystems	F sequence	R sequence	Probe context sequence	reference NM_code	exon boundery	product size (bp)	Specifics
	TBP	TATA box binding protein	SYBR		TTCGGAGAGTTCTGGGATTG	ACGAAGTGCAATGGTCTTTAG		NM_003194.4	3 -> 4	94	Reference gene
	HPRT1	hypoxanthine phosphoribosyltransferase 1 (Lesch-Nyhan syndrome)	SYBR		TATTGTAATGACCAGTCAACAG	GGTCCTTTTCACCAGCAAG		NM_000194.2	3/4 -> 7	192	Reference gene
	HMBS	hydroxymethylbilane synthase	SYBR		CATGTCTGGTAACGGCAATG	GTACGAGGCTTTCAATGTTG		NM_000190.3	1 -> 4	139	Reference gene
	CXCL5	chemokine (C-X-C motif) ligand 5 (CXCL5)	SYBR		CTGTGTTGAGAGAGCTGCGT	GTTTTCCTTGTTTCCACCGTC		NM_002994.4	2 -> 3/4	218
	MYBL2	v-myb myeloblastosis viral oncogene homolog (avian)-like 2	SYBR		AGCAAGTGCAAGGTCAAATGG	CTGTCCAAACTGCCTCACCA		NM_002466.3	2 -> 3	72
	ESR1	estrogen receptor 1	SYBR		ATCCTACCAGACCCTTCAGTG	GCCAGACGAGACCAATCATC		NM_000125.3	4 -> 5	186	66 kD variant
	VIM	vimentin	SYBR		CAGATTCAGGAACAGCATGTC	TCAGAGAGGTCAGCAAACTTG		NM_003380.3	4 -> 4/5	158
	ESR2	estrogen receptor 2 (ER beta)	SYBR		CATGCTCCTGGCAACTACTTC	GCTCTTGGCAATCACCCAAAC		NM_001291723.1	6 -> 7	221
	APOBEC3B	apolipoprotein B mRNA editing enzyme, catalytic polypeptide-like 3B	SYBR		CGCCAGACCTACTTGTGCTA	GCCACAGAGAAGATTCTTAGCC		NM_004900.4	5 -> 6	111
	PTEN	phosphatase and tensin homolog (mutated in multiple advanced cancers 1)	SYBR		CGGGAAGACAAGTTCATGTAC	CTCTATACTGCAAATGCTATCG		NM_001304717.2	7 -> 8	222
	CDC20	cell division cycle 20 homolog (S. cerevisiae)	SYBR		CTTCCCTGCCAGACCGTATC	CCAATCCACAAGGTTCAGGTAATA		NM_001255.2	5 -> 6	71
	SYK	spleen tyrosine kinase	SYBR		GCATCGACAAAGACAAGACAG	GGATGGGAACCTGGAAGTTG		NM_003177.6	4 -> 6	193
	TGFB1	transforming growth factor, beta 1	SYBR		GCCCTGGACACCAACTATTG	CGTGTCCAGGCTCCAAATG		NM_000660.5	2 -> 3	168
	CDK1	cell division cycle 2, G1 to S and G2 to M, Homo sapiens cyclin-dependent kinase 1 (CDK1)	SYBR		GCCGCCGCGGAATAAT	CCTTCTCCAATTTTCTCTATTTTGGT		NM_001786.4	1 -> 2	86	variant 1+2
	IGF2	insulin-like growth factor 2 (somatomedin A)	SYBR		GCGGCTTCTACTTCAGCAG	CAGGTGTCATATTGGAAGAAC		NM_000612.5	2/3 -> 4	214
	VEGFA	vascular endothelial growth factor A	SYBR		TACCTCCACCATGCCAAG	GGTACTCCTGGAAGATGTC		NM_001025366.2	1 -> 3	148
	IGF1	insulin-like growth factor 1 (somatomedin C)	SYBR		TGGTGGATGCTCTTCAGTTC	GACAGAGCGAGCTGACTTG		NM_001111283.2	2 -> 3	191
	KPNA2	karyopherin alpha 2 (RAG cohort 1, importin alpha 1)	SYBR		TTCCTGATGATGCTACTTCTC	GCCCGGATTATGTTGTCTATG		NM_001320611.1	3 -> 5	187
	ACTB	actin, beta	Taqman assay		AAGCCACCCCACTTCTCTCTAA	ATGCTATCACCTCCCCTGTGT	AGAATGGCCCAGTCCTCTCCCAAGTC	NM_001101.3	6 -> 6	69
	EPCAM	tumor-associated calcium signal transducer 1	Taqman assay		AGTTTGCGGACTGCACTTCA	AATACTCGTGATAAATTTTGGATCCA	AAGGAGATCACAACGCGT	NM_002354.2	4/5 -> 5	72
	PSCA	prostate stem cell antigen	Assay-on-demand	Hs00194665_m1	not shared by supplier	not shared by supplier	GCAGCCAGGCACTGCCCTGCTGTGC	NM_005672.4	1 -> 2	82	ONLY V1
	MKI67	antigen identified by monoclonal antibody Ki-67	Assay-on-demand	Hs00606991_m1	not shared by supplier	not shared by supplier	AAGATCTTTCAGGAATAGCTGAAAT	NM_001145966.1	10->11	137
	LEPR	leptin receptor	Assay-on-demand	Hs00900242_m1	not shared by supplier	not shared by supplier	AATTAATAGTTTCACTCAAGATGAT	NM_001003679.3	17->18	76
	PTPRC	protein tyrosine phosphatase, receptor type, C	Assay-on-demand	Hs00236304_m1	not shared by supplier	not shared by supplier	AGAGGCTGAATTCCAGAGACTTCCT	NM_002838.4	26 -> 27	81
	CDH2	cadherin 2, type 1, N-cadherin (neuronal)	Assay-on-demand	Hs00983062_m1	not shared by supplier	not shared by supplier	CACCGTGGTCAAACCAATCGACTTT	NM_001792.4	9->10	78
	TP53	tumor protein p53	Assay-on-demand	Hs99999147_m1	not shared by supplier	not shared by supplier	CACTAAGCGAGCACTGCCCAACAAC	NM_000546.5	8 -> 9	121
	FN1	fibronectin 1	Assay-on-demand	Hs00277509_m1	not shared by supplier	not shared by supplier	ACCACTCTGGAGAATGTCAGCCCAC	NM_001306130.1	34->35	88
	SPP1	secreted phosphoprotein 1	Assay-on-demand	Hs00959010_m1	not shared by supplier	not shared by supplier	GCAGACCTGACATCCAGTACCCTGA	NM_000582.2	5 -> 6	84
	MYC	v-myc avian myelocytomatosis viral oncogene homolog	Assay-on-demand	Hs00905030_m1	not shared by supplier	not shared by supplier	AAACCAGCAGCCTCCCGCGACGATG	NM_002467.4	1 -> 2	87
	BGN	biglycan	Assay-on-demand	Hs00959141_g1	not shared by supplier	not shared by supplier	GGCATCCCCAAAGACCTCCCTGAGA	NM_001711.5	5 -> 6	65
	FAP	fibroblast activation protein, alpha	Assay-on-demand	Hs00990806_m1	not shared by supplier	not shared by supplier	TTTCCAGGCAATGTGGTACTCTGAC	NM_004460.3	25 -> 26	67
	INHBA	inhibin, beta A	Assay-on-demand	Hs01081598_m1	not shared by supplier	not shared by supplier	TTGCCGAGTCAGGAACAGCCAGGAA	NM_002192.2	2 -> 3	61
	GADD45B	growth arrest and DNA-damage-inducible, beta	Assay-on-demand	Hs04188837_g1	not shared by supplier	not shared by supplier	GTCTCCTGGTCACGAACCCTCACAC	NM_015675.3	3 -> 4	66
