# Supplementary material for: Gene length corrected trimmed mean of M-values (GeTMM) processing of RNA-seq data performs similarly in intersample analyses while improving intrasample comparisons
Source: BMC Bioinformatics. 2018 Jun 22;19:236. doi: 10.1186/s12859-018-2246-7 (PMC6013957; doi:10.1186/s12859-018-2246-7)
Supplement: Supplementary file 5 — Correlation coefficients for each method compared to RT-qPCR. (XLSX 10 kb) [file 12859_2018_2246_MOESM5_ESM.xlsx]

## Sheet: Sheet1
	Addititional file 5. Correlation coefficients for each method compared to RT-qPCR
	ENSG	Name	length (kb)	RLE (DESeq2)	TMM (EdgeR)	GeTMM	TPM
	ENSG00000115414	FN1	15.601	0.963	0.962	0.963	0.926
	ENSG00000118785	SPP1	4.578	0.961	0.957	0.957	0.941
	ENSG00000170558	CDH2	5.709	0.915	0.908	0.909	0.865
	ENSG00000141510	TP53	9.345	0.914	0.908	0.911	0.795
	ENSG00000078098	FAP	3.252	0.908	0.899	0.9	0.88
	ENSG00000182492	BGN	2.394	0.877	0.878	0.88	0.811
	ENSG00000163735	CXCL5	2.534	0.86	0.858	0.858	0.835
	ENSG00000026025	VIM	3.188	0.857	0.845	0.849	0.68
	ENSG00000122641	INHBA	7.691	0.853	0.846	0.846	0.737
	ENSG00000179750	APOBEC3B	2.823	0.832	0.812	0.815	0.715
	ENSG00000167653	PSCA	1.566	0.825	0.824	0.824	0.8
	ENSG00000116678	LEPR	14.642	0.82	0.803	0.807	0.737
	ENSG00000112715	VEGFA	9.98	0.805	0.777	0.773	0.528
	ENSG00000101057	MYBL2	3.445	0.798	0.773	0.77	0.619
	ENSG00000081237	PTPRC	7.225	0.793	0.774	0.772	0.626
	ENSG00000165025	SYK	5.16	0.793	0.74	0.743	0.383
	ENSG00000167244	IGF2	14.849	0.791	0.795	0.794	0.765
	ENSG00000017427	IGF1	15.78	0.785	0.784	0.784	0.681
	ENSG00000117399	CDC20	2.047	0.771	0.743	0.741	0.621
	ENSG00000119888	EPCAM	2.415	0.734	0.701	0.703	0.611
	ENSG00000182481	KPNA2	2.766	0.677	0.666	0.673	0.501
	ENSG00000099860	GADD45B	2.03	0.661	0.646	0.642	0.524
	ENSG00000136997	MYC	8.663	0.66	0.624	0.629	0.442
	ENSG00000105329	TGFB1	2.762	0.657	0.644	0.643	0.422
	ENSG00000171862	PTEN	10.292	0.653	0.614	0.619	0.43
	ENSG00000148773	MKI67	15.667	0.492	0.511	0.516	0.489
	ENSG00000170312	CDK1	5.581	0.456	0.419	0.428	0.438
	ENSG00000075624	ACTB	1.911	0.347	0.234	0.248	0.145
	ENSG00000140009	ESR2	11.903	0.336	0.344	0.347	0.274
	ENSG00000091831	ESR1	15.485	0.334	0.345	0.349	0.202
