# Supplementary material for: Gene length corrected trimmed mean of M-values (GeTMM) processing of RNA-seq data performs similarly in intersample analyses while improving intrasample comparisons
Source: BMC Bioinformatics. 2018 Jun 22;19:236. doi: 10.1186/s12859-018-2246-7 (PMC6013957; doi:10.1186/s12859-018-2246-7)
Supplement: Supplementary file 10 — Signal-to-Noise Ratios. (XLSX 9 kb) [file 12859_2018_2246_MOESM10_ESM.xlsx]

## Sheet: Sheet1
	Additional file 10. Signal-to-Noise Ratios
	Gene	RLE	TMM	GeTMM	TPM
	MYBL2	0.585869	0.561693	0.559697	0.305295
	MYC	0.540666	0.511756	0.505185	0.218495
	EPCAM	0.330093	0.283273	0.279363	-0.0416342
	SYK	0.120208	0.0940168	0.0900496	-0.169812
	APOBEC3B	0.119237	0.106265	0.103083	-0.0477546
	SPP1	-0.447485	-0.452838	-0.45415	-0.510288
	CDK1	-0.121764	-0.136979	-0.140912	-0.339803
	IGF1	-0.0167986	-0.026659	-0.0282221	-0.145837
